# Supplementary material for: Polygenic risk scores in schizophrenia with clinically significant copy number variants
Source: Psychiatry Clin Neurosci. 2019 Sep 30;74(1):35–9. doi: 10.1111/pcn.12926 (PMC6973280; doi:10.1111/pcn.12926)
Supplement: Supplementary file 2 — Table S1. Polygenic risk scores based on the principal component analysis (PRS1) of the subjects with ‘clinically significant’ copy number variants Table S2. Polygenic risk scores based on the principal component analysis (PRS1) of the control subjects with ‘clinically significant’ copy number variants Table S3. Mean polygenic risk scores based on the principal component analysis (PRS1) and enrichment of the subjects with 22q11.2 deletion and X chromosome aneuploidies in the lowest decile of the PRS1 [file PCN-74-35-s002.xlsx]

## Sheet: Supplementary Table1
PRS1	CNV region (chr: start-end) hg18	size (kb)	CNV
-3.82836	chrX:1-154910000	154910	47, XXY (Klinefelter's syndrome)
-3.41414	chrX:1-154910000	154910	47, XXX (Triple X syndrome)
-3.09038	chr22:17,214,452-18,782,662	1568.21	22q11.21 deletion
-3.01465	chr22:17,214,452-18,782,662	1568.21	22q11.21 deletion
-2.74874	chr2:197,161,252-197,173,800	12.548	HECW2 deletion
-2.59338	chr22:17,214,452-18,782,662	1568.21	22q11.21 deletion
-2.45978	chr17:14,022,950-15,362,586	1339.64	17p12 deletion
-2.34101	chr2:131,199,562-131,642,591	443.029	2q21.1 deletion
-2.14955	chr6:162,507,145-162,629,255	122.11	PRKN deletion
-2.08272	chr11:118,365,294-134,452,384	16087.1	11q23.3-q25 duplication
-1.96263	chrX:6,472,965-6,488,421	15.456	Xp22.31 deletion
-1.84294	chr15:70,720,018-73,356,711	2636.69	15q24.1-q24.2 duplication
-1.82335	chr15:20,295,570-20,672,888	377.318	NPAS3 deletion/15q11.2 deletion
-1.44963	chr6:57,019,379-57,061,646	42.267	KIAA1586 deletion
-1.44462	chr15:20,295,570-20,654,444	358.874	15q11.2 deletion
-1.41585	chr6:162,507,145-162,629,255	122.11	PRKN deletion
-1.39909	chr3:1,281,676-1,312,640	30.964	CNTN6 deletion
-1.08519	chr2:148,631,630-148,700,097	68.467	MBD5 deletion
-1.06852	chr19:46,806,871-49,511,849	2704.98	19q13.2-q13.31 duplication
-0.594875	chr22:17,214,452-18,782,662	1568.21	22q11.21 deletion
-0.581176	chr15:21,094,762-26,728,500	5633.74	15q11.2-q13.1 duplication
-0.41679	chr3:197,201,331-198,828,569	1627.24	3q29 deletion
-0.286849	chr2:148,464,644-148,824,105	359.461	MBD5 deletion
-0.0187963	chr22:37,988,850-38,053,894	65.044	22q11.23 duplication
0.000233505	chrX:31,702,477-31,787,394	84.917	DMD deletion
0.228404	chr13:22,440,477-23,795,346	1354.87	13q12.12 deletion
0.430818	chr6:162,507,145-162,629,255	122.11	PRKN deletion
0.541518	chr16:29,546,658-30,103,782	557.124	16p11.2 deletion
0.568071	chr3:41,820,371-41,866,325	45.954	ULK4 deletion
0.664377	chrX:502,206-517,645	15.439	SHOX deletion
0.685114	chr8:53,501,281-53,739,209	237.928	RB1CC1 duplication
0.696042	chr11:83,503,062-84,038,769	535.707	DLG2 deletion
0.712032	chr7:158,547,141-158,821,424	274.283	VIPR2 duplication
0.76351	chr9:118,436,844-118,544,516	107.672	ASTN2 deletion
0.970353	chrX:6,472,965-6,488,421	15.456	Xp22.31 deletion
1.1746	chr16:29,546,658-30,103,782	557.124	16p11.2 duplication(proximal)
1.18805	chr16:15,032,096-16,519,069	1486.97	VPS13B deletion/16p13.11 duplication
1.23339	chr16:21,846,941-22,354,234	507.293	16p12.1 duplication
1.30149	chr15:20,295,570-20,672,888	377.318	15q11.2 deletion
1.3446	chr2:11,235,322-13,421,831	2186.51	2p25.1-p24.3 deletion
1.35491	chr2:50,802,194-51,025,259	223.065	NRXN1 deletion
1.39516	chr8:2,569,441-4,766,823	2197.38	CSMD1 deletion
1.57433	chr9:118,436,844-118,544,516	107.672	ASTN2 deletion
1.65643	chr2:32,607,317-32,637,998	30.681	BIRC6 deletion
2.11936	chr15:26,937,064-28,459,293	1522.23	15q13.1-q13.2 duplication
2.20922	chr15:20,295,570-20,654,444	358.874	15q11.2 deletion
2.31645	chr3:60,368,967-60,633,637	264.67	FHIT deletion
2.43804	chr7:102,919,063-102,935,191	16.128	RELN deletion
2.50369	chr2:96,093,033-97,108,604	1015.57	PTPRM deletion/2q11.2 deletion
2.51728	chr22:17,214,452-18,782,662	1568.21	22q11.21 deletion
2.58596	chr15:20,295,570-20,672,888	377.318	15q11.2 deletion
2.6682	chr3:188,423,421-195,513,265	7089.84	3q27.3-q29 deletion
2.75156	chr1:144,104,567-144,723,013	618.446	1q21.1 duplication
3.14328	chrX:31,998,434-32,140,283	141.849	DMD deletion
3.2691	chr22:17,214,452-18,782,662	1568.21	22q11.21 deletion
3.36253	chr8:987,923-1,263,474	275.551	DLGAP2 deletion
3.44387	chr16:15,086,873-18,694,018	3607.14	16p13.11 duplication
3.47324	chr15:28,648,476-30,230,619	1582.14	15q13.3 duplication
3.64054	chr3:60,399,688-60,778,108	378.42	FHIT deletion
3.78574	chr22:17,214,452-18,782,662	1568.21	22q11.21 deletion
4.0328	chr16:29,546,658-30,103,782	557.124	16p11.2 duplication(proximal)
4.27084	chr15:20,295,570-20,672,888	377.318	15q11.2 deletion
4.33598	chr10:3,109,164-6,290,006	3180.84	10p15.2-p15.1 duplication
4.53774	chr22:21,990,026-23,323,810	1333.78	22q11.23 duplication
4.85058	chr3:189,620,545-189,740,946	120.401	LPP deletion
6.59609	chr4:94,071,019-94,233,148	162.129	GRID2 deletion
Supplementary Table1: Polygenic risk scores based on the principle component analysis (PRS1) of the subjects with "clinically significant" copy number variant

## Sheet: Supplementary Table2
PRS1	CNV region (chr: start-end) hg18	size (kb)	CNV
-6.15305	chr3:1,168,919-1,328,927	160.008	CNTN6 deletion
-5.29571	chr8:53,484,453-53,784,918	300.465	RB1CC1 duplication
-4.94384	chr3:2,937,688-2,951,637	13.949	CNTN4 deletion
-4.64888	chr6:162,507,145-162,629,255	122.11	PRKN deletion
-4.52512	chr22:38,823,826-38,885,747	61.921	TNRC6B deletion
-4.34228	chr18:51,448,889-51,538,210	89.321	TCF4 deletion
-4.29096	chr6:162,507,145-162,629,255	122.11	PRKN deletion
-3.86618	chr16:15,031,188-16,417,299	1386.11	16p13.11 duplication
-3.5233	chr16:15,376,815-16,417,957	1041.14	16p13.11 deletion
-3.46711	chr8:3,721,075-3,806,331	85.256	CSMD1 deletion
-3.16089	chr16:29,513,912-30,103,782	589.87	16p11.2 duplication (proximal)
-3.02805	chr6:162,507,145-162,629,255	122.11	PRKN deletion
-2.74686	chr5:11,635,870-11,650,730	14.86	CTNND2 deletion
-2.73845	chrX:33,037,951-33,075,540	37.589	DMD deletion
-1.64498	chr6:162,507,145-162,629,255	122.11	PRKN deletion
-1.21242	chr16:88,229,944-88,282,705	52.761	CHMP1A deletion
-1.02742	chr8:53,501,281-53,739,209	237.928	RB1CC1 duplication
-1.01166	chr17:25,987,785-27,418,680	1430.89	17q11.2 duplication
-0.747604	chr8:3,703,490-3,861,260	157.77	CSMD1 deletion
-0.707855	chr2:148,700,097-148,800,860	100.763	MBD5 deletion
-0.676209	chrX:31,663,373-31,824,111	160.738	DMD deletion
-0.639973	chr6:162,507,145-162,629,255	122.11	PRKN deletion
-0.485636	chr15:20,295,570-20,793,205	497.635	15q11.2 deletion
-0.307238	chr20:40,822,530-40,852,952	30.422	PTPRT deletion
-0.251004	chr2:50,956,622-51,045,009	88.387	NRXN1 deletion
-0.0154847	chr6:162,507,145-162,629,255	122.11	PRKN deletion
0.234995	chr8:3,722,736-3,804,477	81.741	CSMD1 deletion
0.605159	chr7:146,086,905-146,131,247	44.342	CNTNAP2 deletion
0.865095	chr8:53,501,014-53,733,169	232.155	RB1CC1 duplication
1.12586	chr15:20,295,570-20,654,444	358.874	15q11.2 deletion
1.16668	chr15:20,295,570-20,654,444	358.874	15q11.2 deletion
1.20568	chr15:20,295,570-20,654,444	358.874	15q11.2 deletion
1.61218	chr17:31,432,648-33,633,413	2200.76	17q12 duplication
1.64509	chr6:162,507,145-162,629,255	122.11	PRKN deletion
1.68185	chr6:162,507,145-162,629,255	122.11	PRKN deletion
1.78477	chr6:162,507,145-162,629,255	122.11	PRKN deletion
1.92246	chr15:29,996,558-30,514,165	517.607	CHRNA7 deletion
1.9796	chr22:20,643,601-20,902,912	259.311	TOP3B deletion
2.09333	chr16:5,110,208-5,441,256	331.048	RBFOX1 deletion
2.17791	chr22:17,284,767-19,961,412	2676.64	22q11.21 duplication
2.33141	chr2:205,610,180-205,630,787	20.607	PARD3B deletion
2.81251	chr16:15,031,188-16,417,299	1386.11	16p13.11 duplication
Supplementary Table2: Polygenic risk scores based on the principle component analysis (PRS1) of the control subjects with "clinically significant" copy number variant

## Sheet: Supplementary Table3
	Discovery GWAS date	Mean PRS1(all schizophrenia)	Mean PRS1(all control)	P (Wald t test)†		N of 22q11.2 deletion in the lowest decile	P (enrichment)	N of X chromosome aneuploidies in the lowest decile	P (enrichment)	N of 22q11.2 deletion and X chromosome aneuploidies in the lowest decile	P (enrichment)
	AST	0.032	-0.0196	0.65		1	0.5	0	1	1	1
	Body Mass Index	-0.149	0.0921	0.0286		0	1	0	1	0	0.58
	Type2 diabates	-0.0551	0.0338	0.432		1	0.5	0	1	1	1
	Major depression	0.00637	-0.00391	0.915		1	0.5	1	0.17	2	0.18
	Bipolar disorder	0.404	-0.248	4.822e-10		2	0.11	0	1	2	0.18
	Supplementary Table3: Mean polygenic risk scores based on the principle component analysis (PRS1) and enrichment of the subjects with 22q11.2 deletion and X chromosome aneuploidies in the lowest decile of the PRS1
	SCZ: schizophrenia, N: number
	† comparison of PRS1 between all cases and all controls
